# Supplementary material for: Lipid biomarkers reveal dominance of aerobic methanotrophy in a continental serpentinizing system
Source: Front Microbiol. 2026 Mar 5;16:1694997. doi: 10.3389/fmicb.2025.1694997 (PMC13001230; doi:10.3389/fmicb.2025.1694997)
Supplement: Supplementary file 3 [file Table_1.xls]

## Sheet: All runs
		D=Dec M=May R=refill S=standing		+ = C16 or C18 and/or one monounsaturate; ++ = two monounsaturates; +++ = full identification ofne ++++full ID of both
Source	Sample date	Sample name		H2O(mL)	Time (min.)-peak
CSW1-1	Dec23	Carbuoy standing	++++	N/A	29.9-14:1?; 31.2-14:0; 34.7,37.0-15:0; 35.5-15:1?; 41.1-16:0? -270, right shape, 55<74 (16:1 55>74); 42.0,42.2,-16:1; 45.8,46.1-15:0??; 47.3-16:3; 50.6,51.5,53.1,54.5-FAME?, 236,228; 50.8-17:0; 54.5-FAME?15:0?; 55.4-FAME?15:2??; 55.9,56.5,56.9-18:1; 58.4-18:0; 59.1-17:1?; 61.0,61.3,62.3,62.7,63.2-17:0; 72.0-20:1? No m/z, right shape as biocontrol/wipe-2,55>>74; 73.9-20:0; 78.4-19:0?-313; 81.6-23:…
CSW1-1	Dec23	Biofilm	++++	N/A	19.8,20.1-FAME; 23.5,27.3-11:0; 31.1-14:0, 34.7.35.2,36.9-15:0; 41.6-16:0!-similar shape, 270; 41.9,42.1-16:1; 43.6-19:0; 45.9,46.3-15:0??; or 46.3-17:1?; 48.1,48.7,50.8-17:0; 49.0,59.0-17:1??; 51.2-18:1; 53.8,55.6,58.5-18:0; 55.9,56.4,56.8 - 18:1; 61.2-17:0?; 68.3-17:1?; 61.4-19:0?; 71.9-20:1,74.0-20:0; 81.6-23:0?(36.2); 89.2-22:0
CSW1-1	Dec23	Mineral 1 (sec 6)	+	N/A	37.7-14:0?amid background; 43.6-16:0; 45.9,46.2,46.5-15:0?amid background; 47.2-16:3??; 50.8-FAME; 42.4-19:0??; 58.4-18:0; 60.9-17:0; ~72-9 x 4 -17:1??;
CSW1-1	Dec23	Mineral 2 (sec 4)	+	N/A	37.7-14:0??; 43.6-16:0; 45.7,46,46.2-15:0;
CSW1-2	Dec23	CSW1-2_DR_f2	++	63	43.6-16:0-no m/z; 51.2-296 BUT NO 74, just 73; 56.5-17:0? 284, 55>>74; 56.6,56.8-18:1, 296; 58.44-18:0 298; 73.9-17:1 282;
CSW1-3	Dec23	CSW1-3_DR_f2	+	207	34.3-FAME; 43.6-16:0 no m/z; 51.2-no 74 (73), 296; 56.4- 55/74/87- 17:1? 282 56.55-55/74/87/143; 58.42-18:0-298; 74-55/74/87/143/282-FAME; 84.8-FAME;
CSW1-3	May24	CSW1-3-MR_f2	++		34.35-FAME 55/74; 43.6-16:0 no m/z; 44.0 - no m/z; 56.5,56,8-FAME; 58.4-FAME; 71.9-55/74/87; 76.1-17:1 282; 78.5 FAME 313, 341;
CSW1-3	May24	CSW1-3-MS_f3	+		34.4-55/74; 43.6 - 16:0 but no m/z; 44.0-18:3?? 55/74/87/143/292; 49.68-55/74/87 no m/z; 53.5-55/74/282 - 17:1??; 56.4-17:1 55/74/87/282?; 56.8 55/74/87/143; 58.4-FAME; 71.56 55/74; 77/8 55/73/87/311;
CSW1-4	Dec23	CSW1_4_DR_carbuoy_f2	+++	437	31.2-15:0? 11:0? 199/256 55<74; 34.77,35.2-FAME 55 just <74 similar to 31.2; 37.1-55/74/87 FAME, 41.1,41.9 55/74/87, 41.9-FAME; 42.05-FAME 236; 42.2-16:1 268; 42.5,42.9 (282?);43.6-16:0 270; 44.5-FAME 236; 45.8-15:0 254/256; 46.7-17:1 282?; , 48.1 55/74/87; 49.7 55/74/87 (250/267?); 55.6 236; ,56.5,56.85-224/264 - 16:3??;: 58.4-FAME no m/z; 64.2,66.2,71.9-FAME;
CSW1-4	May24	CSW1-4_MR_f1	+		32.8-14:0-(228); 43-17:1? (282); 43.5-16:0; 45.9-15:0?(256); 49.6,-FAME 55>74; 50.8,58.3-FAME 55 <74 near equal; 58.4-18:0; 61.0-17:0; 69.6 55>74; 70.6 55>74; 71.5,72.2,77.6,78.5,79.5,88.9-55 <74-17:1? 282; 86.9-18:1?;
CSW1-4	May24	CSW1-4-MR_f2	++++		31.2-14:0 242; 34.73- FAME 213 55<74; 35.2 225 55<74; 37.0-225 55<74; (location for 256-15:0 or branched 14:0) 41.08 FAME 55<74; 41.12 - FAME 55>74; 41.74 - FAME, 236 no m/z, 16:1 pattern-55>74; 42.15,42.5,42.87,-16:1 268; 43.6-16:0 270; 46.58-17:0 284; 48.75-17:0 55/74 pattern, no m/z; 49.64-15:2?? Strong FAME but 252 as m/z; 50.8-pattern/location for 17:0, 55<74 no m/z; 51.2,56.6,56.9-18:1 296;…
CSW1-4	May25	CSW1-4-MR_f3	+++		31.1-14:0; 32.9-13:0; 34.7-12:1?; 35:2 - 12:0/13:0?, 36.9-15:0; 41.1-16:1 - pattern/place; no m/z; 42 - no m/z; 43.6-16:0; 43.9-18:3??; 45.9-?256; 49.1-16:1??268; 49.6-??FAME; 50.8-17:0; 51.2-18:0; 54.8, 55.5,55.7,57.2-16:2??; 56-16:3???; 56.4-17:1??; 56.9-18:3??, 18:1-no m/z; 58.4-18:0; 60.9-17:0; 66.6,66.8,67-18:0??298; 71.9-20:1? Location. No m/z; 73.9-20:0; 87-22:0?355;
CSW1-4	May24	CSW1-4_MR__f1-MAH_TMS	+++?		Need data
CSW1-4	May24	CSW1-4_MS_f2.MAH-TMS	++?		32.37, 33.14-12:0 272; 38.29 - 13:0 286; 42.4 14:0-TMS 299; 45.0 14:0-TMS 300, 45.8-14:0-TMS ; 44.07-15:1?16:1?-TMS 312/326; 16 alcohol-15.6 min; 50.8-17:0; 52.1-16:0-TMS, 57.76-17:0-TMS?343-344; 60.7,65.7-16:0-TMS; 67.3-18:0-TMS; 72.6-DAGE?? Gl14?; 73.9-20:0?18:0-TMS? 77.8-19:0-FT-TMS??372; 80.23-18:0-FA-TMS; 89.5; 103.03-21:0-TMS? 397; 103.56-20:1? 382; 104.69? 22:0? - 412; 145.7-Quercetin?
CSW1-4	May24	CSW1-4_MR__f3-MAH-TMS	+++?		23.4?-11:0; 27.3-11:0-TMS (258); 31.1-14:0-FAME (242); 31.6-12:2-12:0?TMS (268-21); 32.4,33.1-12:0-TMS(272); (33.4-297)?; 34.6-14:2 (296); 37.8,38.7-14:0-TMS (300); 38.2-13:0-TMS(286); 39.1-15:0-TMS (313/315); 42.4-14:0-TMS (299); 44-16:1-TMS (326); 44.9,45.8-14:0-TMS (300); 45.2-FAME; 48.9-14:1-TMS (298)?; 51.3-17:0-TMS (342); 51.7-18:2-TMS (352)? 52.1-16:0-TMS; 53.07-15:0-TMS(314); 58.4-18:0-FA…		45.9-17:0, 60.8-17:0??
CSW1-5	Dec23	CSW1-5_DR_f2.D	+++	92	34.7-FAME 55>74, no m/z; 42.2-FAME (236,55>74, no m/z); 43.6-18:0; 50.9,52.2- 18:1 296; 53.5, 56.5,56.8-FAME 55>74; 58.44-18:0; 89,90.1,94.4-FAME:
CSW1-5	May24	CSW1-5_MR_f2	+		43.6 - no m/z; 56.39-17:0, 284; 58.43 - 18:0 298;
CSW1-5	May24	CSW1-5_MS_f2	++		34.73- 12:0 313 55<74; 37- FAME; 42.2,42.4-16:1 268; 43.6-16:0 270; 44-18:3?? 292; 50.8- FAME; 51-17:0?nom/z; 51.2,56.8-18:1 296; 53.5-17:1? 282; 56.4-17:1? 282; 58.4-18:0 298; 74-17:1? 282; 79.7-21:0? 340;
CSW1-5	May24	CSW1-5_MR_f7-TMS-MAH	+++?	155	38.3-13:0-TMS; 44.9,45.8 -14:0 TMS; 49.1-?; 50.1-16:1-TMS; 52.1-15:0-TMS,; 53.5-18:0-TMS; 56.6-18:2-TMS?; 57.6,59.7,62.7,65.7,72.6?-16:0-TMS, 58.5-18:0; 62.7,67.6,72.6-diether?-TMS130; 65.1?, 67.0-monoether?; 67.3-18:0-TMS; 77.8-18:0?19:0-TMS? 80.2-18:0?-TMS?
QV1-2	Dec23	QV1-2-DR_f1	+++	260	42.2-16:1 (42.65, 42.8-FAME and 236); 43.6-16:0; (50.8-FAME, 74 only at 17:0 position, no m/z or 143); 56.6, 56.8-18:1; 58.5-FAME, 18:0 position, no m/z). Also 74 at, but not adjacent to, 14:0 position, 15:0 position,
QV1-3	Dec23	QV1-3_DR_f1_B	++++	112	31.2-12:0? (213); 31.5-11:1 (198); 37.0-15:0 256; 38.4-13:0- 228, no m/z,55=74 (same position as 13:0-TMS in biocontrol??); 42.2-16:1- 236, missing m/z, right place/55>74 (74 at location of other 2 peaks and not elsewhere); 43.7-16:0; 45.3-14:0? 242, 55=74; 46-15:0-256; 48.75-17:0-284; 50.9-17:0-284; 56.4-18:1 296; 56.8,57.2-18:1 (no m/z but shape and position 55>74); 58.4-18:0 298; 60.1,61.9-17:…
QV1-3	Dec23	QV1-3_DR_f2	+++	133	34.74-15:0 213; 35.2-FAME; 42.17-16:1- 268; 42.45 42.84-FAME, shape/location, no m/z-18:1, 236; 43.6-18:0 270; 48.1-FAME 55<74; 49.7-15:3?? 250; in standard; 55.8 0 no m/z, 18:1? 224; 56.5, 56.8-18:1-296; position/shape; 58.4-FAME but no m/z, 55 > 74; 58.5 55 = 74;
QV1-3	Dec23	QV1_3_DR_f3	++++	137	34.75,35.2-12:0 (213); 41.1-55<74-FAME; 42.05-55>74; 42.2-16:1-258; 42.6-16:1 (236, no m/z); 43.6-16:0; 44.0-18:2? 292; 45.7,49.2-15:1?-254; 45.8-15:0 256; 49.7-15:3? 250; 50.9-17:0 no m/z, location/shape 55<74; 51.25-19:1 310; 56.4,56.5,56.9,58.2,-18:1 296; 58.4-18:0; 61.1-17:1; 74.0-20:0; 85-21:0; 89.17-22:0
QV1-3	Dec23	QV1_3_DR_f5	++++	176	34.76-12:0? 213 55<74; 35.25-13:0? 213/227 55<74; 41.1-FAME-55<74; 42.1,42.9-FAME-236-55>74; 42.2-18:1 268; 43.6-18:0; 44.0-18:3?? 292; 45.9-15:0 256; 49.2-15:1? 254; 49.7-15:3?? 250; 50.9-FAME-17:0 shape and location, no m/z; 51.2, 56.45,56.62,56.9-18:1; 58.2-18:2 - 294; 58.47-18:0 298; 61.1-17:0-284; 65.1-FAME (17:3?? 278); 74.02,76.47-20:0 326; 85.2-21:0 340;85.7-?; 89.2-22:0 354;
QV1-3	Dec23	QV1-3_DR_f7	++++	153	31.2-14:0 - 242; 34.7,35.2,37.0-15:0-256; 35.5-15:1 254; 41.1-FAME 55<74; 42.2,42.5-16:1 268; 42.0, 42.85 no m/z, 236); 43.6-16:0 270; 45.8,50.6-15:0? 256; 49.6-15:2? 252; 50.9-FAME; 56.4,56.6,56.9-18:1 296; 58.2-18:2 294; 58.45-18:0 298; 60.9-17:0 284; 62.2-FAME; 65.1-17:3?? 278; 69.3-284; 74.0-20:0 326; 85.2-21:0-340; 89.17-22:0-354;
QV1-3	Dec23	QV1-3_DRf1_MAH-TMS		112	27.37-11:0-TMS(258); 32.3,33.1-12:0-TMS(272); 34.53-MAGE??(319,334-205); 34.6-14:2-TMS?(296); 38.3-13:0-TMS(286); (38.4-FAME); 38.6-12:1-TMS(270)??; (42.1-FAME); 42.4-14:0?Strong 205-MAGE(299)?; 43.6-16:0-FAME; 44.07-16:1-TMS (326); 44.6-16:0-TMS??329; 44.9-14:0-TMS(299); 45.2-17:0-FAME(241), 55=74; 45.85-14:0-TMS(299/300); 48.2-(355,369)??; 50.1-16:1-TMS(326); (50.8-17:0-FAME-284); 51.7-16:2-TMS…
QV1-3	Dec23	QV1-3_DR_f2-FAME-TMS		133	23.37-10:0 - 244; 27.4-11:0 - 258; 32.39-12:0 - 272; 32.67-12:1 - 270; 33.14-12:0 - 272; 34.57- 14:2?- 295?;
QV1-3	Dec23	QV1-3_DRf3_MAH-TMS		137	34.65-14:2? 14:2 296 (310; 36.65 - HC n16? 224/279?; 38.67 - 12: ?? 270; 38.3 - 13:0 286; 39.14 - 13:0 - 286; 41;19- DAGE? 14:0? 299/331; 41.49 - 14:0 - 300;
QV1-3	Dec23	QV1-3_DRf4_MAH-TMS		232	42.43-14:0 - 300; 45-15:0 314; 49.4-15:0 313; 50.2-15:1? 312 (326); 50.6 - 15:1? 311; 57.78-16:1? 326/343; 58.69 - 16:0; 60.66-16:0 328; 62.7-16:0 62.7; 65.14-18:0? 67.37-18:0 356; 72.6?18:0/HC? 328; 74.4-?-413/414/428/429/430; 75.9-18:0 356; 77.85-19:0? 372; 80.4/81.2-? 374; 82.5-19:0? 370; 90.63 - 20:0 384; 93.33? 104.23-22:0 412
QV1-3	May24	QV1-3_MS_f2	-		N/A
QV1-3	May24	QV1-3_MR_f2	++		43.6-16:0; 50.8-FAME; 56.85-296; 58.4-18:0; 65.1-FAME 55>74: 74.0-20:0 326; 89.2-22:0-354; 96.47-23:0-368- low, before it had been chosen.
QV1-3	May24	QV1-3_MR_f2_FAME_TMS			27.3-11:0; 37.7-monoether??205; 38.3-13:0; (42.2-16:1-FAME-no m/z); 42.2-14:0?; (43.6-FAME); 44.1,44.4-16:1??; 45,45.9-14:0; (46.7-18:1-FAME); 48.2-monoether??; 50.2-16:1; 52:2-16:0; 53.5-monoether??; 56.8-18:2?; (58.4-18:0-FAME); 60.4,61.0,62.7,(65.7)=?)-16:0; 62.7-diether??-130; 65.2-18:0?; 65.7-diether??; 66.1-17:0; 67.4-18:0; 74.3-?; 82.6-DAGE??; 84.3-21:0?;
QV1-3	May24	QV1-3_MRf3_MAH-TMS			27.37-11:0-TMS(258); 32.3, 33.1-12:0-TMS (272); 33.73-13:1-TMS? (284); 33.9-13:2??(282); 34.6-14:2-TMS?(296); 38.3-13:0-TMS(286); 38.6-12:1-TMS(270)??; 42.3-Strong 205-MAGE?? 42.4-14:0-weak (299)?; 43.6-16:0-FAME; 44.07-16:1-TMS (326); 44.6-16:0-TMS??329; 44.9-14:0-TMS(299/300); 45.2-17:0-FAME(241), 55=74; 45.85-14:0-TMS(299/300); 50.1-?-TMS(311-16:1 no m/z); (50.8-17:0-FAME-284); 51.2-17:0(342);…
BioControl	Mar24	biocontrol_FAME_junkrun_aftercleaning
BioControl	Apr24	biocontrol_FAME
BioControl	Apr24	biocontrol_FAME_good
BioControl	Apr24	biocontrol_FAME_slow
BioControl	Apr24	biocontrol_FAME_slow2
ChemControl	Apr24	chemcontrol_FAME
FAME std	Apr24	FAME std
FAME std	Apr24	std_mix_FAME_protocol			15.1,16.4; 17.5,18.8,22.5, 21.7, 25.2- clear FAME but no m/z/weird m/z?, 55<74,24.3-55=74,29.955>74; 17.0- 8:1?; 19.8, 20.9-8:0; 22.3-9:1? 55>74; 22.5.-10:1?10? 55<74; 23.0-9:0, 55<74; 27:0-10:0; 31.1/31.2-14:0; 32.1-11:0; 32.4-13:1; 38.1-12:0; 39.6,40.1,42.2,42.5-16:1; 42.4-14:0-TMS-MAH; 43.7-16:0; 49.3, 61.5?, 62.3?-17:1; 53.8,54.0,45.5-18:1; 45.8-16:2?; 56.6--57-18:0; 58.4--58.7-18:0; 61.5-17:…
AC std	Apr24	AC-standard1_protocol
CM std	Apr24	CM-standard3_protocol
HC std	May24	CROMO HC STND_0.5ul
FAME NIH std	May24	FAME_NIH_STND_1
CROMO std 2	May24	CROMO_II_STND
Solvent	Jun24	BKG_DCM_run
C23 std	Jun24	C23FAME_stnd
C23 std	Jul24	C23FAME_stnd
Solvent	Jul24	blank_FAME
Solvent	Jul24	solvent
BioControl	Jul24	biocontrol-TMS			27.3 - 11:0-FAME-TMS?; 31.2- 14:0 FAME; 34.7-14:2?15:1-TMS-MAH; 35.2- 12:0?13:0?-FAME; 35.7-15:1-FAME-TMS?; 36.6-HCn16; 37.--15:0/14:0 branched-FAME; 38.3 -13:0-FAME-TMS; 39.8,40.6,41-MAGE-TMS?; 41.1-FAME?15:1?no m/z 42.1,42.5,42.8-16:1-FAME; 45.2, 42.5,45.0,45.9-14:0-FAME-TMS; 43.6-16:0-FAME; ; 46.6-18:1-FAME; 47.9-16:0-FAME-TMS?; 48.7-17:0-FAME; 49.4-19:0-FAME?-15:0-FAME-TMS; 49.6-15:33?; 50.6-…

## Sheet: CSW and QV FAME
FAME			CSW1-1			CSW1-3							CSW1-4									CSW1-5							QV1-2			QV1-3
	std	std		biofilm	biofilm		DR f2	DR f2	MR f2	MR f2	MS f3	MS f3		DS-CB	DS-CB	MR f1	MR f1	MR f2	MR f2	MR f3	MR f3		DR f2	DR f2	MR f2	MR f2	MS f2	MS f2		DR f1	DR f1		DR f1	DR f1	DR f2	DR f2	DR f3	DR f3	DR f5	DR f5	DR f7	DR f7	MS f2	MS f2	MR f2	MR f2
Peak	m/z	Time (min)	Peak	m/z	Time (min)	Peak	m/z	Time (min)	m/z	Time (min)	m/z	Time (min)	Peak	m/z	Time (min)	m/z	Time (min)	m/z	Time (min)	m/z	Time (min)	Peak	m/z	Time (min)	m/z	Time (min)	m/z	Time (min)	Peak	m/z	Time (min)	Peak	m/z	Time (min)	m/z	Time (min)	m/z	Time (min)	m/z	Time (min)	m/z	Time (min)	m/z	Time (min)	m/z	Time (min)
10:0	186	27.0
			11:0	200	27.5	11:1			198	31.5		31.5	11:0	199	31.2					200	23.5
													12:0							214	26.6
													13:0			228	32.8			228	32.9
14:0	242	31.2	14:0	242	31.2								14:0					242	31.17	242	31.1											14:0	(211)	31.2							242	31.2
			15:0	256	34.7	15:0	256	34.3	N/A	34.35	N/A	34.4	15:0	N/A	34.77			(213)	34.73	(213)	34.7								15:0	(213)	34.7	15:0	N/A	34.7	N/A	34.7	(213)	34.75	(213)	34.75	256	34.7
			15:0	256	35.2								15:0	N/A	35.2			213/227	35.2	213/227	35:2								15:0	N/A	35.2	15:0	N/A	35.2	N/A	35.2	213/227)	35.2	(213/227)	35.2	256	35.2
			15:1?	254	35.5																											15:1?	256	37							254	35.5
			15:0	256	37								15:0	N/A	37.1			213/225	37	256	39.6	15:0					N/A	37				15:0	N/A	38.5							256	37
16:1?	268	39.6
16:1	268	40.0
16:0?	270	41.1	16:0?	270	41.1								16:0?	N/A	41.1			(227)	41.08	(227)	41.03											16:0?					N/A	41.1	(227)	41.1	(227)	41.1
			16:1	268	42								16:1	(236)	42.05			(236)	41.7													16:1					(236)	42.05	(236)	42.05	(236)	42.05
16:1	268	42.2	16:1	268	42.2								16:1	268	42.2			268	42.15			16:1	(236)	42.2			(236)	42.2	16:1	268	42.17	16:1	(236)	42.2	(236)	42.17	268	42.2	268	42.2	268	42.2
													16:1					268	42.5										16:1	(236)	42.5	16:1	N/A	42.5	N/A	42.5	(236)	42.56	(236)	42.54	268	42.5
													16:1					268	42.87										16:1	(236)	42.8	16:1			N/A	42.84	(236)	42.9	(236)	42.9	(236)	42.8
16:0	270	43.7	16:0	270	43.6	16:0		43.6		43.6	N/A	43.6	16:0	270	43.6	270	43.6	270	43.6	270	43.6	16:0	270	43.6	N/A	43.6	270	43.6	16:0	270	43.6	16:0	270	43.6	270	43.6	270	43.6	270	43.6	270	43.6			270	43.6
			18:3??	292	44.0	18:3??				44	292	44	18:3??					292	44	292	43.9	18:3??					292	44				18:3??	(242)	45.3			292	44	292	44	292	44			292	44
			15:0 or n15?	256	45.8								15:0 or n15?	256	45.8	256	45.9			256	45.9								? 17:3??	278	45.8	15:0 or n15?	278	45.8			(254)	45.7	256	45.8	256	45.8
			17:1?	282	46.3								17:1?	282	46.7
													17:0					284	46.58	284	46.58
			16:3?	264	47.3								17:3?							278	47.3
			17:0	284	48.1								17:0	N/A	48.1			284	48.1	284	48.05								17:0	N/A	48.12
			17:0	284	48.7	17:0					N/A	49.7	17:0					N/A	48.75	284	48.66											17:0	284	48.7
17:1	282	49.3	17:1	282	49.0								17:1					(250)	49.67	(250)	49.6
													FAME?	(250/267)	49.7	N/A	49.63												FAME?	(250)	49.69	FAME?	N/A	49.7	(250)	49.7			(250)	49.7	(250)	49.7
17:0	284	50.1	17:0	284	50.1																											17:0									(256)	50.6
			17:0	284	50.8								17:0			N/A	50.8	284	50.85	284	50.8	17:0	N/A	50.9			N/A	50.8				17:0	284	50.9			N/A	50.9	N/A	50.9	284	50.86
			17:3?	278
18.1	296	51.2	FAME?		50.6,51.5,53.1,54.6																											18.1					296 (310)	51.26	296 (310)	51.2	295	51.23			295	51.2
17:3?	278	51.5	18.1	296	51.2	18.1	296	51.2					18.1			296	51.2	296	51.2	296	51.2	18.1					295	51.2				17:3?	(277?)	51.6							278	51.6
18:1	296	53.9	18:1			18:1					N/A	53.5	18:1
18:1	296	54.5	18:0?	298	53.8*																	18:0?					N/A	53.5				18:1													N/A	54.2
			18:1	296	54.5
			18:0 ?	298	55.6								18:0 ?	(236)	55.6														18:1	N/A	55.6	18:1	N/A	55.6	N/A	55.75	296	56.4			296	56.4
18:1	296	56.5	18:2	294	55.9																								18:1	296	56.6	18:1	296	56.5	N/A	56.5	296	56.6	296		296	56.6
18:1	296	56.9	18:1	296	56.5	18:1	N/A	56.55	N/A	56.5	N/A	56.4	18:1	N/A	56.5			296	56.6			18:1	N/A	56.48	N/A	56.39	N/A	56.4	18:1	296	56.8	18:1	N/A	56.85	N/A	56.8	296	56.9	296		296	56.9			296	56.85
			18:1	296	56.9	18:1			N/A	56.8	N/A	56.8	18:1					296	56.9			18:1	N/A	56.8			N/A	56.8				18:2							294	58.2
18:0	298	58.4	18:0	298	58.4	18:0	298	58.42	N/A	58.4	N/A	58.4	18:0	N/A	58.4	298	58.4	298	58.4	298	58.4	18:0	298	58.45	298	58.43	298	58.4	18:0	N/A	58.4	18:0	298	58.5	298	58.4	298	58.4	298		298	58.4	N/A	58.4	298	58.4
			17:1	282	59.1
			17:0	284	61.0								17:0			284	61			284	60.9											17:0 or 17n?					284	60.9			284	61
			17:0	284	61.3																											17:0 or 17n?	284	61
17:1?	282	61.6	17:1	282
			17:0	284	62.3
			17:0	284	62.7
			17:0	284	63.6
19:1	310	64.2											19:1	N/A	64.2																	19:1	310	64.2
													17:3?					278	65.1													17:3?					278	65.1	278	65.1	278	65.05			278	65
19:0	312	66	19:0	312	66	19:0							19:0	N/A	66.2																	19:0	312	66.2
													FAME?	N/A	69.6	N/A	69.6
													FAME?			N/A	70.9
20:0	326	71.2											20:0			N/A	71.3	N/A	71.3	N/A	71.3
20:1	324	72	20:1	324	72	20:1			N/A	71.9	N/A	71.56	20:1	N/A	71.9	N/A	71.9	N/A	72										20:1	N/A	72	20:1	324	71.9
			20:0	326	73.9	20:0	N/A	74					20:0					N/A	73.9	326	73.92	20:0					N/A	74				20:0					326	74	326	74	326	74			326	74
20:0	326	74.3																														20:0	326	74
			19:0?	313	78.4	19:0?			313	78.5	N/A	77.8	19:0?			N/A	78.5
													21:0					340	79.65			21:0					340	79.7				21:0					326/340	76.45
21:0	340	81.7	21:0	340	81.7	21:0							21:0					340	81.85													21:0	340	81.7
			21:0?	341(?)	87.1								21:0?			N/A	86.9															21:0?	326/340	85.1	326/340	85.1	326/340	85.25
22:0	354	89.2	22:0	354	89.2								22:0							354	88.9											22:0	354	89.2			354	89.17		89.2		89.2			354	89.2
																																22:0					354	89.22					N/A
TOTAL m/z PEAKS		24	TOTAL m/z PEAKS		36	TOTAL m/z PEAKS		3	2		1		TOTAL m/z PEAKS		5	6		15			13	TOTAL m/z PEAKS		2		1	5		TOTAL m/z PEAKS	5		TOTAL m/z PEAKS	15		3		15		11		20				8

## Sheet: CSW FAME
FAME standard/Full list			CSW1-1 Biofilm		runA	runB	CSW1-2 DR f.2			CSW1-3 DR f.2			CSW1-3 MR f.2			CSW1-3_MS f.3	CSW1-3_MS_f3	CSW1-3_MS_f3	CSW1-3_MS_f3		CSW1-4_DS-Carbuoy_f2	CSW1-4_DS-Carbuoy_f2	CSW1-4_DS-CB_f2 notes	CSW1-4_MR-f1	CSW1-4_MR-f1	CSW1-4_MR-f1 notes	CSW1-4_MR-f2	CSW1-4_MR-f2	CSW1-4_MR-f2 notes	CSW1-4_MR-f3	CSW1-4_MR-f3	CSW1-4_MR-f3 notes		CSW1-5_DR-f2	CSW1-5_DR-f2	CSW1-5_DR-f2 notes	CSW1-5_MR-f2	CSW1-5_MR-f2	CSW1-5_MR-f2 notes	CSW1-5_MS_f2	CSW1-5_MS_f2	CSW1-5_MS_f2
Peak	m/z	min	Peak	m/z	min	min	Peak	m/z	min	Peak	m/z	min	Peak	m/z	min	Peak	m/z	min		Peak	m/z	min		m/z	min		m/z	min		m/z	min		Peak	m/z	Time (min)	Notes	m/z	Time (min)	Notes	m/z	Time (min)	Notes
14:0	242	31.2	14:0	242	31.2	31.1	14:0			14:0			14:0			14:0			34.4-55/74	14:0							242	31.2	e 11:0 elsewhere	242	31.1		14:0
15:0		34.7	15:0	256	34.7	34.7	15:0			15:0	256	34.3	15:0	198	34.35	15:0		34.4	55/74	15:0		34.77	FAME 55 just <74					34.73	FAME 55<74 213				15:0
15:0		35.2	15:0	256		35.2	15:0			15:0			15:0			15:0				15:0		35.2	just <74 similar to 31.2					35.2	FAME 225 55<74		35:2 - 12:0/13:0?	FAME	15:0
15:1		35.5	15:1	254	35.5	35.5	15:1			15:1			15:1			15:1				15:1													15:1			53.5, 56.5,56.8-FAME 55>74
15:0		37	15:0	256	37	37	15:0			15:0			15:0			15:0				15:0		37.1	FAME					37	FAME 225 55<74	256	39.6		15:0			58.44-18:0					37	FAME
FAME	268	39.6	FAME				FAME			FAME			FAME			FAME				FAME													FAME			89,90.1,94.4-FAME\
16:1	268	40.0	16:1				16:1			16:1			16:1			16:1				16:1													16:1
iso16	270	41.1	iso16	270	41.1	41.0	iso16			iso16			iso16			iso16				iso16		41.1	FAME					41.08	FAME 55<74		41.1	FAME	iso16
16:1		41.9	16:1	268	42	41.9	16:1			16:1			16:1			16:1				16:1		42.05	FAME 236					41.7	FAME 236 16:1 pattern-55>74				16:1
16:1	268	42.2	16:1	268	42.2	42.2	16:1			16:1			16:1			16:1				16:1	268	42.2					268	42.15		no m/z	42.15		16:1		42.2	FAME 236,55>74					42.2	236 FAME
16:1		42.5					16:1			16:1			16:1			16:1				16:1							268	42.5					16:1
16:1		42.9					16:1			16:1			16:1			16:1				16:1							268	42.87					16:1
16:0	270	43.7	16:0	270	43.6	43.6	16:0	N/A	43.6	16:0		43.6	16:0		43.6	16:0		43.6	No m/z, right 55/74 shape	16:0	270	43.6		270	43.6		270	43.6		270	43.6		16:0	270	43.6			43.6	no m/z	270	43.6
FAME		44.0	FAME	292	44.0	44.0	FAME			FAME			FAME		44	FAME	292	44	55/74/87/143/292	FAME										292	43.9		FAME							292	44
15:0 or n15?		45.8	15:0 or n15?	256	45.8	45.8	15:0 or n15?			15:0 or n15?			15:0 or n15?			15:0 or n15?				15:0 or n15?	256	45.8		256	45.9					256	45.9		15:0 or n15?
17:1?			17:1?	282	46.3	46.3	17:1?			17:1?			17:1?			17:1?				17:1?	282	46.7											17:1?
17:0			17:0				17:0			17:0			17:0			17:0				17:0							284	46.58			49.6	FAME	17:0
16:3?			16:3?	264	47.3	47.3	16:3?			16:3?			16:3?			16:3?				16:3?													16:3?
17:0			17:0	284	48.1	48.1	17:0			17:0			17:0			17:0				17:0		48.1	FAME										17:0
17:0			17:0	284	48.7	48.7	17:0			17:0			17:0			17:0		49.7	?? 55/74/87 no m/z	17:0								48.75	FAME 17:0 pattern				17:0
17:1	282	49.3	17:1	282	49.0	49.0	17:1			17:1			17:1			17:1				17:1								49.6	FAME				17:1
FAME?			FAME?				FAME?			FAME?			FAME?			FAME?				FAME?		49.7	FAME (250/267?)		49.63	FAME - 250							FAME?
17:0	284	50.1	17:0	284	50.1		17:0			17:0			17:0			17:0				17:0													17:0
17:0			17:0	284	50.8	50.8	17:0			17:0			17:0			17:0				17:0					50.8	50.8,58.3-FAME 55 <74 near equal		50.8	FAME 17:0 pattern	284	50.8		17:0		50.9	FAME					50.8	FAME
17:3?	278	51.5	17:3?	278			17:3?			17:3?			17:3?			17:3?				17:3?										278			17:3?
FAME?			FAME?		50.6,51.5,53.1,54.6	Similar	FAME?			FAME?			FAME?			FAME?				FAME?													FAME?
18.1	296	51.2	18.1	296	51.2	51.2	18.1			18.1	296	51.2	18.1			18.1				18.1				296	51.2		296	51.2		296	51.2	??	18.1							295	51.2
18:1	296	53.9	18:1				18:1			18:1			18:1			18:1		53.5	?? FAME	18:1													18:1
18:0?			18:0?	298	53.8*	53.8	18:0?			18:0?			18:0?			18:0?				18:0?													18:0?								53.5	FAME
18:1	296	54.5	18:1	296	54.5, No m/z	N/A	18:1			18:1			18:1			18:1				18:1											55.3	FAME 55<74	18:1
18:0 ?			18:0 ?	298	55.4, no m/z	55.6	18:0 ?			18:0 ?			18:0 ?			18:0 ?				18:0 ?		55.6	FAME 236								55.6	FAME 55>74	18:0 ?
18:2			18:2	294	55.9	55.9	18:2			18:2			18:2			18:2				18:2							no m/z	56.4			56.35	FAME 55>74	18:2
18:1	296	56.5	18:1	296	56.5	56.5	18:1			18:1		56.55	18:1		56.5	18:1		56.4	FAME	18:1		56.5	FAME				296	56.6			56.57	FAME 55>74	18:1		56.48	FAME		56.39	FAME		56.4	FAME
18:1	296	56.9	18:1	296	56.9	56.8	18:1			18:1			18:1		56.8	18:1		56.8	FAME	18:1							296	56.9			57		18:1		56.8	FAME					56.8	FAME
18:0	298	58.4	18:0	298	58.4	58.4	18:0			18:0	298	58.42	18:0		58.4	18:0		58.4	FAME	18:0		58.4	no m/z	298	58.4		298	58.4		298	58.4		18:0	298	58.45		298	58.43		298	58.4
17:1 or 17n?			17:1 or 17n?	282	59.1	59.1	17:1 or 17n?			17:1 or 17n?			17:1 or 17n?			17:1 or 17n?				17:1 or 17n?													17:1 or 17n?
17:0 or 17n?			17:0 or 17n?	284	61.0	61.0	17:0 or 17n?			17:0 or 17n?			17:0 or 17n?			17:0 or 17n?				17:0 or 17n?				284	61					284	60.9		17:0 or 17n?
17:0 or 17n?			17:0 or 17n?	284	61.3		17:0 or 17n?			17:0 or 17n?			17:0 or 17n?			17:0 or 17n?				17:0 or 17n?													17:0 or 17n?
17:1?	282	61.6	17:1?	282			17:1?			17:1?			17:1?			17:1?				17:1?													17:1?
17:0 or 17n?			17:0 or 17n?	284	62.3	62.3	17:0 or 17n?			17:0 or 17n?			17:0 or 17n?			17:0 or 17n?				17:0 or 17n?													17:0 or 17n?
17:0 or 17n?			17:0 or 17n?	284	62.7	62.6	17:0 or 17n?			17:0 or 17n?			17:0 or 17n?			17:0 or 17n?				17:0 or 17n?							284	62.75	FAME				17:0 or 17n?
17:0 or 17n?			17:0 or 17n?	284	63.6	63.7	17:0 or 17n?			17:0 or 17n?			17:0 or 17n?			17:0 or 17n?				17:0 or 17n?								63.6	FAME				17:0 or 17n?
19:1	310	64.2	19:1				19:1			19:1			19:1			19:1				19:1		64.2	FAME										19:1
17:3?			17:3?				17:3?	278	65.1	17:3?			17:3?			17:3?				17:3?							278	65.1					17:3?
19:0	312	66	19:0	312		66	19:0			19:0			19:0			19:0				19:0		66.2	FAME										19:0
FAME?			FAME?				FAME?			FAME?			FAME?			FAME?				FAME?		69.6	FAME		69.6	FAME 55 >74							FAME?
FAME?			FAME?				FAME?			FAME?			FAME?			FAME?				FAME?					70.9	FAME 236 55<74							FAME?
20:0	326	71.2	20:0				20:0			20:0			20:0			20:0				20:0					71.3	FAME 55<74		71.3	FAME 55>74				20:0
20:1	324	72	20:1	324	72 no m/z, right shape	72	20:1			20:1			20:1		71.9	20:1		71.56	FAME	20:1		71.9	FAME		71.9	FAME 55<75		72					20:1
20:0			20:0	326	73.9	73.9	20:0			20:0		74	20:0			20:0				20:0								73.9	FAME	326	73.9		20:0								74	FAME
20:0	326	74.3	20:0				20:0			20:0			20:0			20:0				20:0													20:0
19:0?			19:0?	313	78.4		19:0?			19:0?			19:0?		78.5	19:0?		77.8	FAME	19:0?					78.5	FAME	313			313			19:0?
21:0			21:0				21:0			21:0			21:0			21:0				21:0							340	79.65					21:0							340	79.7
21:0	340	81.7	21:0	340	81.7	81.6	21:0			21:0			21:0			21:0				21:0							340	81.85		340			21:0
21:0?			21:0?	341(?)	87.1		21:0?			21:0?			21:0?			21:0?				21:0?								87.1	FAME	341(?)	82	? 355	21:0?
22:0	354	89.2	22:0	354	89.2	89.1	22:0			22:0			22:0	313		22:0				22:0					86.9	FAME -	354	89.1	FAME	354			22:0
TOTAL m/z PEAKS		24	TOTAL m/z PEAKS		34	35	TOTAL m/z PEAKS		1	TOTAL m/z PEAKS		2	TOTAL m/z PEAKS			TOTAL m/z PEAKS	1			TOTAL m/z PEAKS		5		6			15				13		TOTAL m/z PEAKS		2			1		5
																							42.5,42.9 (282?)							21.6-12:1
																							44.5-FAME 236							23.1-13:1
														2									49.7 55/74/87 (250/267?)							27.6-13:1 226 15:2?? 252
																							56.5,56.85-224/264 - 16:3??							34.7-12:1?
																														49.1-16:1??268
																							64.2,66.2,71.9-FAME							54.8, 55.5,55.7,57.2-16:2??
																														56-16:3???
																														56.4-17:1??
																														56.9-18:3??, 18:1-no m/z
																														66.6,66.8,67-18:0??298
																														71.9-20:1? Location. No m/z

## Sheet: QV FAME
FAME standard			QV1-2 DR f.1			QV1-3 DR f.1			QV1-3 DR f.2			QV1-3 DR f.3			QV1-3 DR f.5			QV1-3 DR f.7			QV1-3 MS f.2			QV1-3 MR f.2
Peak	m/z	min	Peak	m/z	min	Peak	m/z	min	Peak	m/z	min	Peak	m/z	min	Peak	m/z	min	Peak	m/z	min	Peak	m/z	min	Peak	m/z	min
14:0	242	31.2	14:0			14:0	(211)	31.2	14:0			14:0			14:0			14:0	242	31.2	14:0			14:0
15:0			15:0	(213)	34.7	15:0	N/A	34.7	15:0	N/A	34.7	15:0	(213)	34.75	15:0	(213)	34.75	15:0	256	34.7	15:0			15:0
15:0			15:0	N/A	35.2	15:0	N/A	35.2	15:0	N/A	35.2	15:0	213/227)	35.2	15:0	(213/227)	35.2	15:0	256	35.2	15:0			15:0
FAME			FAME			FAME	256	37	FAME			FAME			FAME			FAME	254	35.5	FAME			FAME
15:0			15:0			15:0	N/A	38.5	15:0			15:0			15:0			15:0	256	37	15:0			15:0
iso16	270	41.1	iso16			iso16			iso16			iso16	N/A	41.1	iso16	(227)	41.1	iso16	N/A	41.1	iso16			iso16
16:1			16:1			16:1			16:1			16:1	(236)	42.05	16:1	(236)	42.05	16:1	(236)	42.05	16:1			16:1
16:1	268	42.2	16:1	268	42.17	16:1	(236)	42.2	16:1	(236)	42.17	16:1	268	42.2	16:1	268	42.2	16:1	268	42.2	16:1			16:1
16:1			16:1	(236)	42.5	16:1			16:1	N/A	42.5	16:1	(236)	42.56	16:1	(236)	42.54	16:1	268	42.5	16:1			16:1
16:1			16:1	(236)	42.8	16:1	N/A	42.9	16:1	N/A	42.84	16:1	(236)	42.9	16:1	(236)	42.9	16:1	(236)	42.8	16:1			16:1
16:0	270	43.7	16:0	270	43.6	16:0	270	43.6	16:0	270	43.6	16:0	270	43.6	16:0	270	43.6	16:0	270	43.6	16:0			16:0	270	43.6
FAME		45.8	FAME	278	45.8	FAME	278	45.8	FAME			FAME	(254)	45.7	FAME	256	45.8	FAME	256	45.8	FAME			FAME
17:0		48.12	17:0	N/A	48.12	17:0			17:0			17:0			17:0			17:0			17:0			17:0
17:0		48.7	17:0			17:0	284	48.7	17:0			17:0			17:0			17:0			17:0			17:0
17:0	284	50.1	17:0			17:0			17:0			17:0			17:0			FAME	(256)	50.6	FAME			FAME
17:0		50.9	17:0			17:0	284	50.9	17:0			17:0	N/A	50.9	17:0	N/A	50.9	17:0	284	50.86	17:0			17:0
18.1	296	51.2	18.1			18.1			18.1			18.1	296 (310)	51.26	18.1	296 (310)	51.2	18.1	295	51.23	18.1			18.1	295	51.2
FAME	278	51.5	FAME			FAME	(277?)	51.6	FAME			FAME			FAME			FAME	278	51.6	FAME			FAME
18:1	296	54.5	18:1			18:1			18:1			18:1			18:1			18:1			18:1			18:1	N/A	54.2
18:1			18:1	N/A	55.6	18:1	N/A	55.6	18:1	N/A	55.75	18:1			18:1			18:1			18:1			18:1
18:1			18:1			18:1			18:1			18:1	296	56.4	18:1			18:1	296	56.4	18:1			18:1
18:1	296	56.5	18:1	296	56.6	18:1	296	56.5	18:1	N/A	56.5	18:1	296	56.6	18:1	296		18:1	296	56.6	18:1			18:1
18:1	296	56.9	18:1	296	56.8	18:1	N/A	56.85	18:1	N/A	56.8	18:1	296	56.9	18:1	296		18:1	296	56.9	18:1			18:1	296	56.85
FAME			FAME			FAME			FAME			FAME			FAME	294	58.2	FAME			FAME			FAME
18:0	298	58.4	18:0	N/A	58.4	18:0	298	58.5	18:0	298	58.4	18:0	298	58.4	18:0	298	58.4	18:0	298	58.4	18:0	N/A	58.4	18:0	298	58.4
FAME			FAME			FAME			FAME			FAME	284	60.9	FAME			FAME	284	61	FAME			FAME
FAME			FAME			FAME	284	61	FAME			FAME			FAME			FAME			FAME			FAME
19:1	310	64.2	19:1			19:1	310	64.2	19:1			19:1			19:1			19:1			19:1			19:1
FAME			FAME			FAME			FAME			FAME	278	65.1	FAME	278	65.1	19:1	278	65.05	FAME			FAME	278	65
19:0	312	66	19:0			19:0	312	66.2	19:0			19:0			19:0			19:0			19:0			19:0
FAME			FAME			FAME			FAME			FAME			FAME			FAME			FAME			FAME
FAME			FAME			FAME			FAME			FAME			FAME			FAME			FAME			FAME
20:0	326	71.2	20:0			20:0			20:0			20:0			20:0			20:0			20:0			20:0
20:1	324	72	20:1	N/A	72	20:1	324	71.9	20:1			20:1			20:1			20:1			20:1			20:1
20:0			20:0			20:0			20:0			20:0	326	74	20:0	326	74	20:0	326	74	20:0			20:0	326	74
20:0	326	74.3	20:0			20:0	326	74	20:0			20:0			20:0			20:0			20:0			20:0
19:0?			19:0?			19:0?			19:0?			19:0?			19:0?			19:0?			19:0?			19:0?
21:0			21:0			21:0			21:0			21:0	326/340	76.45	21:0			21:0			21:0			21:0
21:0	340	81.7	21:0			21:0	340	81.7	21:0			21:0			21:0			21:0			21:0			21:0
FAME			FAME			FAME	326/340	85.1	FAME	326/340	85.1	FAME	326/340	85.25	FAME			21:0?			21:0?			21:0?
22:0	354	89.2	22:0			22:0	354	89.2	22:0			22:0	354	89.17	22:0	354	89.2	22:0	354	89.2	22:0			22:0	354	89.2
												22:0	354	89.22

## Sheet: CSW-QV full TMS
Peak	m/z	TMS standard	MAGE/DAGE	Notes		QV1-3 DR f.1-MAH-TMS	QV1-3 DR f.1	MAGE/DAGE	Notes	QV1-3 DR f.2-FAME-TMS			QV1-3 DR f.3-MAH-TMS				QV1-3 DR f.4-MAH-TMS					QV1-3 MR f.2-FAME-TMS				QV1-3 MR f.3-MAH-TMS			7	CSW1-4 MR f.3	MAGE/DAGE	Notes
11:0/12:0	258	27.3															304/318	26.98	130/205	73=75										27.3
					11:0/12:0	258	27.37			258	27.4	sm 272 peak					272	27.38	130		11:0/12:0	258	27.37	sm 272 peak	11:0/12:0	258	27.3	sm 272 peak	313
12:1	250	31.53															295	29.2												31.1
12:0	272	32.4			12:1																									32.35
12:1					12:0	272	32.3			272	32.39		272	32.35			272	32.34	130	73=75	12:0	271	32.39		12:0	272	32.37				130/205
12:0					12:1					270	32.67	sm 272	270	32.6		strong 256	270	32.65		strong 256 73=75	12:1	270	32.67		12:1					33.1
14:2																	319/354	34.52	130/205						13:2	282	33.9			34.62
14:2/14/11/15:1?	312	34.65		3 possibilities	14:2	296	34.6			295? See below	34.57	263/264 strongest; 334 last					296	34.65	130						14:2	296	34.59				73>75
MAGE/DAGE?	318				14:2/14/11/15:1?					296/310	34.65				34.5- - 205/319/334															34.9
15.1	312	35.7			MAGE/DAGE?			34.53-MAGE??(319,334)
HC n16		36.6			15.1
DAGE?					HC n16					?224/279	36.56		256/270																331	37.77	130
14:0	300				14:0								300 (?)	38.26	286/300 - 13:0?		300	38.27
12:1	300				14:0						(? 270 - 38.67)		300 (?)				270	38.63											299.2		large 205
13:0	286	38.3			13:0	286	38.3		38.6-12:1-TMS(270)??	286	38.3										13:0	286	38.3		13:0		38.2
15:1/16:1					14:0					286	39.14		286?	39.1			286	39.1			14:0	285/331	39.14		14:0				312 (326)	38.67
13:0	300				MAGE?																MAGE?				MAGE?				300	39.05
MAGE?	287	39.8	205										313	40.6	130														300
MAGE?	287	40.6	205		DAGE?				44.6-16:0-TMS??329	299	41.19	Also 331. But DAGE then? Biocontrol did not have 299									DAGE?	299	41.19	Also 331. But DAGE then? Biocontrol did not have 299	DAGE?				348/381/383		130
14:0	331	41.16	130	73=75 close						300	41.49						304/360/374	41.73				300	41.49							41.15	205
14:0					14:0	299	42.4	strong 205		300	42.43		300	42.44	205 (low 130)		299	42.35	large 205		14:0	299	42.4	205…but should be FAME	14:0	299	42.4	205	331/333/335/346/349/351		205
14:0	300	42.5																			15:1	312	43.7		15:1					42.35
16:1						326	44.07						326	44.07		312/326	326	44.07	312/326		16:1	326	44.1	205	16:1	326	44
					14:0/15:0	299	44.9										300	44.95											345	44.1	130
	300	45		73=75						314	45	36.97 min-FAME w/out TMS	314	44.9		14:0 elsewhere?						300/331	45	130/205		300	45			44.95
15:0					14:0	300	45.85						300	45.8	205		300	45.89	205		14:0	300	45.9	130/205	14:0	300	45.8		311/326
14:0	300	45.9		73>=75	MAGE?				48.2-(355,369)??												MAGE?				MAGE?					45.8
16:0?					MAGE?																MAGE?				MAGE?				313	46.14
													327	47.3	130	16:0??					DAGE?				DAGE?					46.5
MAGE?		47.2		73<75					51.7-16:2-TMS? (352)												DAGE?				DAGE?
DAGE?	330	47.86	130		15:0					313	49.4										15:0				15:0
	345	47.98	130		16:1	326	50.1		(55.8-368, 382)??	312/326	50.2		326	50.16			326	50.1			15:1/16:1	312/326	50.1		15:1/16:1				314	47.97	130
15:0	314	49.43			16:1				72.9-19:0-TMS?(371, not 370)	311	50.6		311	50.57	130						16:1	311	50.6		16:1
15:1/16:1					15:1?				74.3-22:0-TMS??(413)								313	50.9	130/205		15:1?	327	50.9	130	15:1?				345/347/379	50.13
15:1?	312	50.9	130																						17:0	342	51.24
16:1	326	50.6			MAGE/DAGE?									51.67	130/205/336/350		366	51.7	130/205/336/350/366		MAGE/DAGE?	366	51.7	Should be FAME - 130/205/336/350/366		352	51.7		343
15:1?	312	50.9			16:0	328	52.2			328			338	52.16	130		328	52.16			16:0	328	52.2	130	16:0	328	52.4	130
MAGE/DAGE?					?																?		53.5	205	16:0	328	57.6	130	328	51.26
16:0	328	52.2			?								368/382	55.83			368/382	55.82			?				?	343	57.9	130	328/341	52.2
?	356	53.5			16:0	328	57.6	sm peak		? 326/343	57.78						328	57.7	130/205	328/343	16:0	? 326/343	57.78	38.4-FAME-maybe; 50.85 def	16:0	343	58	130	327	53.09
?					17:0	343	57.8					38.4-FAME-maybe; 50.85 def									17:0				17:0				328
16:0	328	57.7		327/328	DAGE?																DAGE?				DAGE?				357	54.63	130
17:0	342	58		343									342	59.67	130																130
DAGE?	N/A	59.3	130		16:0	328	59.7			328	58.69						328	59.7			16:0	328	59.7	130	16:0	328	59.65	130	415/417	57.7
17:0					16:0	328	60.6	73<75		328	60.66										16:0				16:0						130
16:0	328	59.7			17:0								341	60.6	130/205 sm peaks	strong 328	342	60.64	130/205 sm peaks		17:0	342	60.68	130/205	17:0	341	60.6	130	357/358	59.7	205
16:0	328	60.6			16:0	328	62.7			328	62.7		328	62.7							16:0	328/416	62.7	130	16:0	328/416	62.7	130	327	60.6	130
17:0					18:0/DAGE?												374	62.94	130/205		18:0/DAGE?				18:0/DAGE?				327	60.87	130
16:0/DAGE?					DAGE?												333/347	63.6	130/205		DAGE?				DAGE?				328/416	62.6/62.7	130
18:0/DAGE?	357	62.7			MAGE?																MAGE?				MAGE?					62.6		strong 328 - 16:0??
16:0/DAGE?	373/401	64	130		18:0/DAGE?	358/374	65.1			357/372	65.14			65.1	130/205 sm peaks	357/372	358/372	65.1	130/205		18:0/DAGE?	358/372	65.2	130/205	18:0/DAGE?				328	64.08
17:1?/DAGE?					18:0/DAGE?												358/373	65.22	130/205		18:0/DAGE?				18:0/DAGE?					64.44
MAGE?	363	64.7	205		18:0/DAGE?												333/348	65.5	205		18:0/DAGE?				18:0/DAGE?
18:0/DAGE?	357/372	65.13	130		18:1/DAGE?	328/416	65.7			?328	65.7		328/416	65.7	130/205		328/416	65.7	130/205		18:1/DAGE?				18:1/DAGE?				356	65.13
18:0/DAGE?	357	65.22	130		17:1?/DAGE?								359	65.9	130		359/374	65.9	130/205		17:1?/DAGE?	342/416/430	65.7		17:1?/DAGE?	328/416	65.7	130	356	65.25
18:0/DAGE?	357	65.47	130		18:0/DAGE?	356	67.3	130		356	67.37		356	67.35	130		356	67.33	130/205		17:0	342	66.1		17:0					65.42
18:1/DAGE?	354/416	65.75			DAGE/MAGE?								345/359	67.73	130/205		359/374	67.73	130/205		18:0/DAGE?	356	67.4		18:0/DAGE?		67.3	130	356	65.6
17:1?/DAGE?	340	65.97	130		17:0								342	68.2			342	68.23			DAGE/MAGE?				DAGE/MAGE?
18:0	356	67.35															359/374	69.58	130		17:0				17:0				356	67.28
18:0?/DAGE/MAGE?					18:0/MAGE?								356	70.79	205		362/376	70.65	130/205										356/369/444/445/446	67.65
17:0	341	68.19	130		18:0/DAGE?								356	71.26	130	19:0 in std					18:0/MAGE?				18:0/MAGE?
DAGE/MAGE?					19:0																18:2?	352	71.9	130	18:2?						130	strong 356
18:0/MAGE?					18:0/DAGE?								356	72.17	130						19:0				19:0					70.7		weak signal
18:0/DAGE?					DAGE?					?328	72.6		345/359	72.6	130		328/416	72.6	130		18:0/DAGE?	?328	72.6	130	18:0/DAGE?	371	72.9	130	398
19:0	369	71.27	130							413/414/428/429/430	74.4		428	74.37	130/205	413/414/428/429	428	74.37	130/205	413/414/428/429	DAGE?	413/414/428/429/430	74.4	413/414/428/429/430	DAGE?				411.4
18:0/DAGE?					18:0					356	75.9		345/356	75.34	130		346	75.34	130			356	75.9
DAGE?					MAGE/DAGE?								362/375	76.5	130		376/458	76.5	130/205		18:0	356	77		18:0					72.23
18:0/MAGE?	339	73.61			19:0?					?372	77.85		372	77.78	130/205		372	77.87	130/205		MAGE/DAGE?	?372	77.85		MAGE/DAGE?	372	77.7	130
					MAGE/DAGE?	356/444	80.2						356/444	80.24	130		356/444	80.26	130		19:0?			From FAME-TMS	19:0?					73.6
18:0	356	75.9			MAGE/DAGE?					??374	80.4/81.2	From FAME-TMS	374	80.43	130/205		374	80.43	130/205		MAGE/DAGE?	??374	80.4/81.2		MAGE/DAGE?	356/444/458	80.2	130		75.9
					MAGE/DAGE?								374	81	130		374	81	130/205		MAGE/DAGE?				MAGE/DAGE?
19:0?					20:0	374??	82.6			370	82.5		370	82.45	130		370	82.5	205		MAGE/DAGE?	470/484	82.6	130/205	MAGE/DAGE?
DAGE?																					20:0	398	84.3		20:0				429	80.24	205
													502/516	85.7	130/205		384	85.7	205						?	388/402	85.39
					?MAGE/DAGE								384	89.9	130
20:0	384	82.5								384	90.63		384	90.6	130		384	90.6	130			384	90.63							82.5
20:0										371/460	93.33	FAME-TMS					372/460	93.35	130/205
?MAGE/DAGE	412/429	94.6			23:0 FAME					368	96.4	Ref peak	368	96.4		Ref peak	368	96.4	Ref peak		23:0 FAME	368	96.4		23:0 FAME
20:0					C18-DAGE?MAGE?								412	97.05	130		398		130		C18-DAGE?MAGE?				C18-DAGE?MAGE?
					C18-DAGE?MAGE?												398	97.76	205		C18-DAGE?MAGE?				C18-DAGE?MAGE?
23:0 FAME					21:0												398				21:0				21:0
C18-DAGE?MAGE?	473/647	99.8	130, 205		24:0 FAME								382	103.54
C18-DAGE?MAGE?	473/647	99.8	130, 205		22:0				115.8,117.4-464,478	412	104.23						412	104.67	205		22:0	412	104.23		22:0
21:0					23:0-TMS								426	104.06		23. Did I put this in before TMS?	426	104.04			23:0-TMS				23:0-TMS					102.99
24:0 FAME
23:0-TMS					?												429/487	107	130/205		?				?
22:0					?												372/429	110.4	130/205		?				?					104.67
?	530-532	107.4			24:0								440	110.8	130		440/514	110.8	130/205		24:0	440			24:0
?	530-532	107.4			C20-MAGE	429	111.4	205									429	111.4	205		C20-MAGE				C20-MAGE
24:0	426/440/530	110.86			?																?				?		112.7	130/205
C20-MAGE	425/514/530	111.42			?								464/478	115.84	205		464/478	115.84	205		?				?	464/478	115.84	205
?	369/415/429	113.1	155-weird 648 peak		25:0?								440	117.95	205		440	117.95	205		24:0				24:0
?					?	429	118.4	205									429/520	118.4	205	205	?				?	429	118.4	205
25:0?	429/440	117.95	130, 205		Archeol																Archeol				Archeol
?	415/429	118.5	205																											118.4
Archeol	637/638	177.56	130, 205

## Sheet: CSW full TMS
TMS standard					CSW1-4 MR f.3-MAH-TMS					CSW1-4 MS f.2-MAH-TMS					CSW1-5_MR_f7-TMS-MAH
Peak	m/z	Time (min)	MAGE/DAGE	Notes	Peak	m/z	Time (min)	MAGE/DAGE	Notes	Peak	m/z	CSW1-4 MS f.2	MAGE/DAGE	Notes	Peak	m/z	Time (min)	MAGE/DAGE	Notes
10:0	244				10:0					10:0					10:0
11:0	258	27.3			11:0		27.3			11:0	258	27.3			11:0
12:1	250	31.53			12:1		31.1			12:1					12:1
12:0	272	32.4			12:0	313	32.35			12:0	272	32.37			12:0
12:0	272				12:0		33.1			12:0	272	33.14			12:0
14:2	296				14:2		34.62			14:2	296	34.62			14:2
15:1?	312	34.65		3 possibilities	15:1?					15:1?					15:1?
MAGE/DAGE?	318				MAGE/DAGE?		34.9	130/205		MAGE/DAGE?					MAGE/DAGE?
15.1	312	35.7			15.1					15.1					15.1
HC n16		36.6			HC n16					HC n16					HC n16
14:0					14:0		37.77			14:0					14:0
13:0	286	38.3			13:0					13:0	286	38.3			13:0		38.3
14:0					14:0	300	38.67	73>75		14:0					14:0
15:0					15:0	313	39.05			15:0					15:0
MAGE?	287	39.8	205		MAGE?					MAGE?					MAGE?
	287	40.6	205
DAGE?	331	41.16	130	73=75 close	DAGE?	331	41.15	130		DAGE?					DAGE?
14:0	300	42.5			14:0	299.2	42.35	large 205		14:0	299	42.4			14:0
15:1					15:1/16:1	312 (326)	44.1			15:1/16:1	312 (326)	44.1			15:1/16:1
14:0	300	45		73=75	14:0	300	44.95			14:0	300	45			14:0		44.9
14:0	300	45.9		73>=75	14:0	300	45.8			14:0	300	45.78			14:0		45.8
DAGE?					DAGE?	348/381/383	46.14	130		DAGE?					DAGE?
MAGE?					MAGE?		46.5	205		MAGE?					MAGE?
MAGE?		47.2		73<75	MAGE?	331/333/335/346/349/351		205		MAGE?					MAGE?
DAGE?	330	47.86	130		DAGE?					DAGE?	329	47.87			DAGE?
DAGE?	345	47.98	130		DAGE?	345	47.97	130		DAGE?					DAGE?	?	49.1
15:0	314	49.43			15:0					15:0					15:0
15:1/16:1					15:1/16:1	311/326	50.13			15:1/16:1	312/326	50.19			15:1/16:1		50.1
16:1	326	50.6			16:1					16:1					16:1
15:1?	312	50.9	130		15:1?	313				15:1?	313	50.9			15:1?
16:0? 17:0?					16:0? 17:0?	327/342	51.26	130		16:0? 17:0?	326/340	51.1			16:0? 17:0?
16:0	328	52.2			16:0	328	52.2			16:0	328	52.16			16:0		52.1
15:0					15:0	314	53.09			15:0	314	53.09			15:0
?	356	53.5			?					?					?		53.5
?					?	345/347/379	54.63			?					?
17:0					17:0					17:0	343	55.18			17:0
16:0	328	57.7		327/328	16:0					16:0	327	57.6			16:0		57.6
17:0	342	58		343	17:0	343	57.7			17:0	343	57.8			17:0
DAGE?	N/A	59.3	130		DAGE?					DAGE?					DAGE?
16:0	328	59.7			16:0	328	59.7			16:0	328	59.7			16:0		59.7
16:0	328	60.6			16:0	328/341	60.6			16:0	328/341	60.64			16:0
16:0	328				16:0	328	62.6/62.7	130		16:0	328	62.67	130		16:0		62.67	130
18:0/DAGE?	357	62.7			18:0/DAGE?	357	62.6	130		18:0/DAGE?					18:0/DAGE?
DAGE?	373/401	64	130		DAGE?					DAGE?					DAGE?
DAGE?					DAGE?	415/417	64.44	130		DAGE?					DAGE?
MAGE?	363	64.7	205		MAGE?		64.08	205		MAGE?					MAGE?
18:0/DAGE?	357/372	65.13	130		18:0/DAGE?	357/358	65.13	130		18:0/DAGE?	358/372	65.17			18:0/DAGE?		65.1
18:0/DAGE?	357	65.22	130		18:0/DAGE?	327	65.25	130		18:0/DAGE?					18:0/DAGE?
18:0/DAGE?	357	65.47	130		18:0/DAGE?	327	65.42	130		18:0/DAGE?					18:0/DAGE?
18:1/DAGE?	354/416	65.75			18:1/DAGE?	328/416	65.6		strong 328 - 16:0??	18:1/DAGE?	328/416	65.68			18:1/DAGE?		65.7
17:1?/DAGE?	340	65.97	130		17:1?/DAGE?					17:1?/DAGE?					17:1?/DAGE?		67
18:0/DAGE?	356	67.35			18:0/DAGE?	356	67.28			18:0/DAGE?	356	67.3			18:0/DAGE?		67.3
17:1?/DAGE?	341	68.19	130		17:1?/DAGE?					17:1?/DAGE?					17:1?/DAGE?
16:0??					16:0??	328	67.65			16:0??					16:0??		67.6	130
18:0					18:0	356	70.7			18:0					18:0
18:0					18:0	356	72.23			18:0					18:0
19:0	369	71.27	130		19:0					19:0					19:0
18:0					18:0	356	72.23			18:0		72.56			18:0		72.6	130
17:0/18:0?	339	73.61			17:0/18:0?	356	73.6			17:0/18:0?	356	74			17:0/18:0?
18:0	356	75.9			18:0	356	75.9			18:0					18:0		77.8
DAGE?					DAGE?	356/444/445/446	80.24	130	strong 356	DAGE?	356/444/445/446	80.26		130	DAGE?		80.2
20:0	384	82.5			20:0	369	82.5		weak signal	20:0					20:0
?MAGE/DAGE	412/429	94.6			?MAGE/DAGE	94.6	415/430			?MAGE/DAGE					?MAGE/DAGE
C18-MAGE	473/647	99.8	130, 205		C18-MAGE					C18-MAGE					C18-MAGE
21:0					21:0	398	102.99			21:0	397	103			21:0
22:0					22:0	411.4	104.67			22:0	412	104.69			22:0
?	530-532	107.4			?					?	487	107			?
?	426/440/530	110.86			?					?					?
C20-MAGE	425/514/530	111.42			C20-MAGE					C20-MAGE					C20-MAGE
?	369/415/429	113.1	155-weird 648 peak		?					?					?
?					?					?	487	115.84		205	?
?	429/440	117.95	130, 205		?					?	415/429	117.2	205		?			205
?	415/429	118.5	205		?	429	118.4	205		?					?
Archeol	637/638	177.56	130, 205		Archeol					Archeol					Archeol
			130

## Sheet: QV full TMS
	TMS std	TMS standard	MAGE/DAGE	Notes		QV1-3 DR f.1-MAH-TMS	QV1-3 DR f.1	MAGE/DAGE	Notes	QV1-3 DR f.2-FAME-TMS			QV1-3 DR f.3-MAH-TMS				QV1-3 DR f.4-MAH-TMS					QV1-3 MR f.2-FAME-TMS				QV1-3 MR f.3-MAH-TMS
Peak	m/z	Time (min)	130/205		Peak	m/z	Time (min)	130/205		m/z	Time (min)	Notes	m/z	Time (min)	MAGE/DAGE	Notes	m/z	Time (min)	MAGE/DAGE	Notes	Peak	m/z	Time (min)	Notes	Peak	m/z	Time (min)	Notes
10:0	244				10:0					244	23.37	258 - 11:0 on others
MAGE/DAGE?																	304/318	26.98	130/205	73=75
11:0/12:0	258	27.3			11:0/12:0	258	27.37			258	27.4	sm 272 peak					272	27.38	130		11:0/12:0	258	27.37	sm 272 peak	11:0/12:0	258	27.3	sm 272 peak
14:3																	294	28.75				294	28.74			294	28.74
14:2																	295	29.2
12:1	250	31.53			12:1
12:0	272	32.4			12:0	272	32.3			272	32.39		272	32.35			272	32.34	130	73=75	12:0	271	32.39		12:0	272	32.37
12:1					12:1					270	32.67	sm 272	270	32.6		strong 256	270	32.65		strong 256 73=75	12:1	270	32.67		12:1
12:0					12:0	272	33.1			272	33.14						272	33.1	130		12:0	272	33.1		12:0	272	33.14
DAGE?																	303/318	33.83	130		13:1				13:1	284	33.73
MAGE/DAGE?																	319/354	34.52	130/205						13:2	282	33.9
14:2					14:2	296	34.6			295? See below	34.57	263/264 strongest; 334 last					296	34.65	130						14:2	296	34.59
14:2/14/11/15:1?	312	34.65		3 possibilities	14:2/14/11/15:1?					296/310	34.65				34.5- - 205/319/334
MAGE/DAGE?	318				MAGE/DAGE?			34.53-MAGE??(319,334)
15.1	312	35.7			15.1
HC n16	?224	36.56			HC n16					?224/279	36.56		256/270
13:0/14:0	300				14:0								300 (?)	38.26	286/300 - 13:0?		300	38.27
12:1	300				14:0						(? 270 - 38.67)		300 (?)				270	38.63
13:0	286	38.3			13:0	286	38.3		38.6-12:1-TMS(270)??	286	38.3										13:0	286	38.3		13:0		38.2
13:0	300				14:0					286	39.14		286?	39.1			286	39.1			14:0	285/331	39.14		14:0
MAGE?	287	39.8	205		MAGE?																MAGE?				MAGE?
MAGE?	287	40.6	205										313	40.6	130
DAGE?/14:0	331	41.16	130	73=75 close	DAGE?				44.6-16:0-TMS??329	299	41.19	Also 331. But DAGE then? Biocontrol did not have 299									DAGE?	299	41.19	Also 331. But DAGE then? Biocontrol did not have 299	DAGE?
14:0/?										300	41.49						304/360/374	41.73				300	41.49
14:0	300	42.5			14:0	299	42.4	strong 205		300	42.43		300	42.44	205 (low 130)		299	42.35	large 205		14:0	299	42.4	205…but should be FAME	14:0	299	42.4	205
																					15:1	312	43.7		15:1
15:1					15:1/16:1	326	44.07						326	44.07		312/326	326	44.07	312/326		16:1	326	44.1	205	16:1	326	44
14:0 /15:0	300	45		73=75	14:0/15:0	299	44.9										300	44.95
15:0										314	45	36.97 min-FAME w/out TMS	314	44.9		14:0 elsewhere?						300/331	45	130/205		300	45
14:0	300	45.9		73>=75	14:0	300	45.85						300	45.8	205		300	45.89	205		14:0	300	45.9	130/205	14:0	300	45.8
MAGE?					MAGE?				48.2-(355,369)??												MAGE?				MAGE?
MAGE?		47.2		73<75	MAGE?																MAGE?				MAGE?
DAGE?	330	47.86	130		DAGE?								327	47.3	130	16:0??					DAGE?				DAGE?
DAGE?	345	47.98	130		DAGE?				51.7-16:2-TMS? (352)												DAGE?				DAGE?
15:0	314	49.43			15:0					313	49.4										15:0				15:0
15:1/16:1?					15:1/16:1	326	50.1		(55.8-368, 382)??	312/326	50.2		326	50.16			326	50.1			15:1/16:1	312/326	50.1		15:1/16:1
15:1/16:2	326	50.6			16:1				72.9-19:0-TMS?(371, not 370)	311	50.6		311	50.57	130						16:1	311	50.6		16:1
15:1?	312	50.9			15:1?				74.3-22:0-TMS??(413)								313	50.9	130/205		15:1?	327	50.9	130	15:1?
																									17:0	342	51.24
MAGE/DAGE?					MAGE/DAGE?									51.67	130/205/336/350		366	51.7	130/205/336/350/366		MAGE/DAGE?	366	51.7	Should be FAME - 130/205/336/350/366		352	51.7
16:0	328	52.2			16:0	328	52.2			328			338	52.16	130		328	52.16			16:0	328	52.2	130	16:0	328	52.4	130
?	356	53.5			?																?		53.5	205	16:0	328	57.6	130
?					?								368/382	55.83			368/382	55.82			?				?	343	57.9	130
16:1	328	57.7		327/328	16:0	328	57.6	sm peak		? 326/343	57.78						328	57.7	130/205	328/343	16:0	? 326/343	57.78	38.4-FAME-maybe; 50.85 def	16:0	343	58	130
17:0	342	58		343	17:0	343	57.8					38.4-FAME-maybe; 50.85 def									17:0				17:0
DAGE?	N/A	59.3	130		DAGE?																DAGE?				DAGE?
17:0													342	59.67	130
16:0	328	59.7			16:0	328	59.7			328	58.69						328	59.7			16:0	328	59.7	130	16:0	328	59.65	130
16:0	328	60.6			16:0	328	60.6	73<75		328	60.66										16:0				16:0
17:0					17:0								341	60.6	130/205 sm peaks	strong 328	342	60.64	130/205 sm peaks		17:0	342	60.68	130/205	17:0	341	60.6	130
16:0					16:0	328	62.7			328	62.7		328	62.7							16:0	328/416	62.7	130	16:0	328/416	62.7	130
18:0/DAGE?	357	62.7			18:0/DAGE?												374	62.94	130/205		18:0/DAGE?				18:0/DAGE?
DAGE?	373/401	64	130		DAGE?												333/347	63.6	130/205		DAGE?				DAGE?
MAGE?	363	64.7	205		MAGE?																MAGE?				MAGE?
18:0/DAGE?	357/372	65.13	130		18:0/DAGE?	358/374	65.1			357/372	65.14			65.1	130/205 sm peaks	357/372	358/372	65.1	130/205		18:0/DAGE?	358/372	65.2	130/205	18:0/DAGE?
18:0/DAGE?	357	65.22	130		18:0/DAGE?												358/373	65.22	130/205		18:0/DAGE?				18:0/DAGE?
18:0/DAGE?	357	65.47	130		18:0/DAGE?												333/348	65.5	205		18:0/DAGE?				18:0/DAGE?
18:1/DAGE?	354/416	65.75			18:1/DAGE?	328/416	65.7			?328	65.7		328/416	65.7	130/205		328/416	65.7	130/205		18:1/DAGE?				18:1/DAGE?
17:1?/DAGE?	340	65.97	130		17:1?/DAGE?								359	65.9	130		359/374	65.9	130/205		17:1?/DAGE?	342/416/430	65.7		17:1?/DAGE?	328/416	65.7	130
18:0	356	67.35			18:0/DAGE?	356	67.3	130		356	67.37		356	67.35	130		356	67.33	130/205		17:0	342	66.1		17:0
DAGE/MAGE?					DAGE/MAGE?								345/359	67.73	130/205		359/374	67.73	130/205		18:0/DAGE?	356	67.4		18:0/DAGE?		67.3	130
17:0	341	68.19	130		17:0								342	68.2			342	68.23			DAGE/MAGE?				DAGE/MAGE?
DAGE/MAGE?																	359/374	69.58	130		17:0				17:0
18:0/MAGE?					18:0/MAGE?								356	70.79	205		362/376	70.65	130/205
18:0/DAGE?					18:0/DAGE?								356	71.26	130	19:0 in std					18:0/MAGE?				18:0/MAGE?
19:0	369	71.27	130		19:0																18:2?	352	71.9	130	18:2?
18:0/DAGE?					18:0/DAGE?								356	72.17	130						19:0				19:0
DAGE?					DAGE?					?328	72.6		345/359	72.6	130		328/416	72.6	130		18:0/DAGE?	?328	72.6	130	18:0/DAGE?	371	72.9	130
Sterol??										413/414/428/429/430	74.4		428	74.37	130/205	413/414/428/429	428	74.37	130/205	413/414/428/429	DAGE?	413/414/428/429/430	74.4	413/414/428/429/430	DAGE?
18:0	356	75.9			18:0					356	75.9		345/356	75.34	130		346	75.34	130			356	75.9
MAGE/DAGE?					MAGE/DAGE?								362/375	76.5	130		376/458	76.5	130/205		18:0	356	77		18:0
19:0?					19:0?					?372	77.85		372	77.78	130/205		372	77.87	130/205		MAGE/DAGE?	?372	77.85		MAGE/DAGE?	372	77.7	130
MAGE/DAGE?					MAGE/DAGE?	356/444	80.2						356/444	80.24	130		356/444	80.26	130		19:0?			From FAME-TMS	19:0?
MAGE/DAGE?					MAGE/DAGE?					??374	80.4/81.2	From FAME-TMS	374	80.43	130/205		374	80.43	130/205		MAGE/DAGE?	??374	80.4/81.2		MAGE/DAGE?	356/444/458	80.2	130
MAGE/DAGE?					MAGE/DAGE?								374	81	130		374	81	130/205		MAGE/DAGE?				MAGE/DAGE?
19:0/20:0	384	82.5			20:0	374??	82.6			370	82.5		370	82.45	130		370	82.5	205		MAGE/DAGE?	470/484	82.6	130/205	MAGE/DAGE?
																					20:0	398	84.3		20:0
20:0													502/516	85.7	130/205		384	85.7	205						?	388/402	85.39
?MAGE/DAGE	412/429	94.6			?MAGE/DAGE								384	89.9	130
20:0										384	90.63		384	90.6	130		384	90.6	130			384	90.63
?MAGE/DAGE										371/460	93.33	FAME-TMS					372/460	93.35	130/205
23:0 FAME					23:0 FAME					368	96.4	Ref peak	368	96.4		Ref peak	368	96.4	Ref peak		23:0 FAME	368	96.4		23:0 FAME
C18-DAGE?MAGE?	473/647	99.8	130, 205		C18-DAGE?MAGE?								412	97.05	130		398		130		C18-DAGE?MAGE?				C18-DAGE?MAGE?
C18-DAGE?MAGE?	473/647	99.8	130, 205		C18-DAGE?MAGE?												398	97.76	205		C18-DAGE?MAGE?				C18-DAGE?MAGE?
21:0					21:0												398				21:0				21:0
24:0 FAME					24:0 FAME								382	103.54
22:0					22:0				115.8,117.4-464,478	412	104.23						412	104.67	205		22:0	412	104.23		22:0
23:0-TMS					23:0-TMS								426	104.06		23. Did I put this in before TMS?	426	104.04			23:0-TMS				23:0-TMS
?	530-532	107.4			?												429/487	107	130/205		?				?
?	530-532	107.4			?												372/429	110.4	130/205		?				?
24:0	426/440/530	110.86			24:0								440	110.8	130		440/514	110.8	130/205		24:0	440			24:0
C21-MAGE	425/514/530	111.42			C20-MAGE	429 (??)	111.4	205 (sm)										11.4	205		C20-MAGE				C20-MAGE
?	369/415/429	113.1	155-weird 648 peak		?																?				?		112.7	130/205
?					?								464/478	115.84	205		464/478	115.84	205		?				?	464/478	115.84	205
24:0	429/440	117.95	130, 205		25:0?								440	117.95	205		440	117.95	205		24:0				24:0
?	415/429	118.5	205		?	429	118.4	205									429/520	118.4	205	205	?				?	429	118.4	205
Archeol	637/638	177.56	130, 205		Archeol																Archeol				Archeol

## Sheet: CC_Table 1 ST1
Peak	m/z	TMS standard	MAGE/DAGE	Notes	Peak	m/z	CSW1-4 MR f.3	MAGE/DAGE	Notes	Peak	m/z	QV1-3 DR f.1	MAGE/DAGE	Notes
10:0	244				10:0					10:0
11:0	258	27.3			11:0	258	27.3			11:0
12:1					12:1	270	31.51			12:1		[38.6]
12:0	272	32.4			12:0	313	32.35			12:0	272	32.3
12:0	272				12:0		33.1			12:0	272	33.1
MAGE/DAGE?					DAGE?	263/264	34.52	130		MAGE/DAGE?	264/295/319/334	34.53	205
14:2	296				14:2		34.62			14:2	296	34.6
14:2/14/11/15:1?	312	34.65		3 possibilities	14:2/14/11/15:1?					14:2/14/11/15:1?
MAGE/DAGE?					MAGE/DAGE?	318/319	34.9	130/205		MAGE/DAGE?
15.1	312	35.7			15.1					15.1
HC n16?		36.6			HC n16					HC n16
14:0	300				14:0		37.77			14:0
13:0	286	38.3			13:0					13:0	286	38.3
14:0					14:0	300	38.7	73>75		14:0
15:0					15:0	313	39.05			15:0
MAGE?	287	39.8	205		MAGE?					MAGE?
	287	40.6	205
DAGE?	331	41.16	130	73=75 close	DAGE?	331	41.15	130		DAGE?
14:0	300	42.5			14:0	299.2	42.35	large 205		14:0	300	42.4	strong 205
15:1					15:1/16:1	312 (326)	44.1			15:1/16:1	326	44.07			(55.8-368, 382)??
14:0	300	45		73=75	14:0	300	44.95			14:0	299	44.9
14:0	300	45.9		73>=75	14:0	300	45.8			14:0	300	45.85
DAGE?	262	47.23	130		DAGE?	348/381/383	46.14	130		DAGE?
MAGE?					MAGE?	331/333/335/346/349/351	46.5	205		MAGE?
DAGE?	330	47.86	130		DAGE?					DAGE?
DAGE?	345	47.98	130		DAGE?	345	47.97	130		DAGE?
15:0	314	49.43			15:0					15:0
15:1/16:1					15:1/16:1	311/326	50.13			15:1/16:1	326	50.1
15:1?	312	50.9	130		15:1?					15:1?
16:1	326	50.6			16:1	313				16:1					72.9-19:0-TMS?(371, not 370)
15:1?	312	50.9			15:1?					15:1?					74.3-22:0-TMS??(413)
16:0? 17:0?					16:0? 17:0?	327/342	51.26	130		16:0? 17:0?
16:0	328	52.2			16:0	328	52.2			16:0	328	52.2
15:0					15:0	314	53.09			15:0
?	356	53.5			?					?
?					?	345/347/379	54.63			?					}
16:2?					16:2?					16:2?	352	55.2
19:1??					19:1??					19:1??	368	55.8		Plus382
16:0	328	57.7		327/328	16:0					16:0	328	57.6		sm peak
17:0	342	58		343	17:0	343	57.7			17:0	343	57.8
DAGE?	N/A	59.3	130		DAGE?					DAGE?
16:0	328	59.7			16:0	328	59.7			16:0	328	59.7
16:0	328	60.6			16:0	328/341	60.6			16:0	328	60.6		73<75
16:0					16:0	327	60.87			16:0
	328					328	62.6/62.7	130			328	62.7
18:0/DAGE?	357	62.7			18:0/DAGE?	357	62.6	130		18:0/DAGE?
DAGE?	373/401	64	130		DAGE?					DAGE?
DAGE?					DAGE?	415/417	64.44	130		DAGE?
MAGE?	363	64.7	205		MAGE?		64.08	205		MAGE?
18:0/DAGE?	357/372	65.13	130		18:0/DAGE?	357/358	65.13	130		18:0/DAGE?	358/374	65.1
18:0/DAGE?	357	65.22	130		18:0/DAGE?	327	65.25	130		18:0/DAGE?
18:0/DAGE?	357	65.47	130		18:0/DAGE?	327	65.42	130		18:0/DAGE?
18:1/DAGE?	354/416	65.75			18:1/DAGE?	328/416	65.6		strong 328 - 16:0??	18:1/DAGE?	328/416	65.7
17:1?/DAGE?	340	65.97	130		17:1?/DAGE?					17:1?/DAGE?
18:0/DAGE?	356	67.35			18:0/DAGE?	356	67.28			18:0/DAGE?	356	67.3	130
17:1?/DAGE?	341	68.19	130		17:1?/DAGE?					17:1?/DAGE?
16:0??					16:0??	328	67.65			16:0??
18:0					18:0	356	70.7			18:0
18:0					18:0	356	72.23			18:0
19:0	369	71.27	130		19:0					19:0
18:0					18:0	356	72.23			18:0
											371	72.9
17:0/18:0?	339	73.61			17:0/18:0?	356	73.6			17:0/18:0?
18:0	356	75.9			18:0	356	75.9			18:0
DAGE?					DAGE?	356/444/445/446	80.24	130	strong 356	DAGE?	356/444	80.2
20:0	384	82.5			20:0	369	82.5		weak signal	20:0	374??	82.6
?MAGE/DAGE	412/429	94.6			?MAGE/DAGE	94.6	415/430			?MAGE/DAGE
C18-MAGE	473/647	99.8	130, 205		C18-MAGE					C18-MAGE
21:0					21:0	398	102.99			21:0
22:0					22:0	411.4	104.67			22:0					115.8,117.4-464,478
?	530-532	107.4			?					?
?	426/440/530	110.86			?					?
C20-MAGE	425/514/530	111.42			C20-MAGE					C20-MAGE	429	111.4	205
?	369/415/429	113.1	155-weird 648 peak		?					?
?					?					?	464/478	115.8	205
?					?					?	464/479	117.4	130/205
?	429/440	117.95	130, 205		?					?
?	415/429	118.5	205		?	429	118.4	205		?	429	118.4	205
Archeol	637/638	177.56	130, 205		Archeol					Archeol
			130
