# Supplementary material for: Lipid biomarkers reveal dominance of aerobic methanotrophy in a continental serpentinizing system
Source: Front Microbiol. 2026 Mar 5;16:1694997. doi: 10.3389/fmicb.2025.1694997 (PMC13001230; doi:10.3389/fmicb.2025.1694997)
Supplement: Supplementary file 4 [file Table_2.xlsx]

## Sheet: Sheet1
(ST2) Supplementary Table 2
			QV1-3 DR f.3	QV1-3 DR f.3
		Peak	m/z	Time (min)						QV1-3 DR f.3	1.44	nanomoles	fatty acid
		iso15:0	213/227)	35.2	1981720	0.00819266					0.00144	umoles	fatty acid
		16:1∆8	(236)	42.05	17535461	0.0724936					200	umoles/g
		16:1∆9	268	42.2	28638930	0.118397				f3 is 137 mL	7.2e-06	g bacteria
		16:1∆9t	(236)	42.56	3248774	0.0134308					3.6e-06	g bacterial carbon
		16:1∆10	(236)	42.9	1883116	0.00778502					3600000000	g to femtograms	fg/g
		16:0	270	43.649	31432226	0.129944			Carbon composition 26 fgC/cell*		1.38462e+08	cells	1000000000000000
		17:1		49.723	10564758	0.0436759				per ml	1.01067e+06
		17:0	N/A	50.9	2646505	0.010941				*26 fg of carbon equivalent to one cell (Troussellier)
		18:1	296	56.4	52706778	0.217896
		18:1∆10	296	56.6	12203514	0.0504507					detection limit of GC-MS ~ 10picogm/peak
		18:1∆11c	296	56.9	41239369	0.170488					The sum of these peaks represent	3600000	picogram carbon
		18:1∆11t		57.25	2000000	0.00826823					Several of the smallest peaks represent ~1%	36000	nanogram range
		18:0	298	58.489	35808632	0.148037						36	picogram carbon
		20:0	326	74	(obsc)				Conclusion: As few of our samples provide data in this range, even for what should be expected as large peaks (16:0, 18:0), it would appear these are reasonable numbers.
		21:0	326/340	76.45	(obsc)
		21:0?	326/340	85.25	(obsc)				If estimates are required, this value for FAME abundance could be used to provide rough comparative values on peaks as available.
		22:0	354	89.17	(obsc)
		22:0	354	89.22	(obsc)
		TOTAL m/z PEAKS	15	Total response for 1µl	241889783		2.59155	ng per sample
	10µl injection			response adjusted for 10% for 1x injection)	2.68766e+08	1.43975	0.00391236	nmol based on n23MW
		QV1-3 DR f.3	QV1-3 DR f.3		1.43975	total ng FA		assumes second injection
	5 ng/10µl	n23	0.5ng injected	93338000	CSW1-4MR n-23:0 I.S.> STND
		0.5 ngx2	resp/ng	186676000	response per ng
										Notes: Bacterial cells are general considered 50% carbon
	Stock-23:0 Standard run 240613			404845597	4.04846e+06	response per ng					200 µmol/g cells	200	umole/g
					2.02423e+06	response per 0.5 ng						200000000000	femtomoles/g
				1.43975	total nanogram FA					Troussellier carbon composition 26 fgC/cell
		Total nanomoles FA		0.00391236	n23 @ 368 ng/nm = nmoles							fg/g	fg/mg
		nano to umoles		3.91236e-06	umol fatty acid						26	1000000000000000	1E+12
	DC White	200	umole FA/g or nmol/mg	1.95618e-08	mg bacterial cells					Vrede K 2000 carbonlimited cells 39 fg C per cell, or exponential 149 fg/cell
	or	18	1000000	9.7809e-09	mg bacterial carbon		cells ~ 50% carbon
		gm Carbon to fg carbon		9780.9	fg carbon on filter
			Troussellier	376.188	total fg bacteria based on26 fg/cell carbon
